# Supplementary material for: Clostridium strain FAM25158, a unique endospore-forming bacterium related to Clostridium tyrobutyricum and isolated from Emmental cheese shows low tolerance to salt
Source: Front Microbiol. 2024 Feb 13;15:1353321. doi: 10.3389/fmicb.2024.1353321 (PMC10897056; doi:10.3389/fmicb.2024.1353321)
Supplement: Supplementary file 2 [file Table_2.XLSX]

## Sheet: Sheet1
Supplementary Table 2: Cellular fatty acid composition (%) of strain FAM25158 and related Clostridium species. Fatty acids are listed using standard abbreviations (Number of carbon atoms:number of double bonds). Major fatty acids (>= 5%) are indicated in bold type. cyc, cyclopropane; DMA, dimethyl acetal; FAME, fatty acid methyl ester; -, not detected.
	Clostridium sp. FAM25158	Clostridium tyrobutyricum DSM 2637T	Clostridium algifaecis DSM 28783T
Saturated
12:0 FAME	0.3	-	-
14:0 aldehyde	0.7	1.3	-
14:0 FAME	1.6	2.31	2.18
14:0 DMA	1.1	2.12	7.21
16:0 FAME	59.9	56.87	34.24
16:0 DMA	1.5	1.64	4.65
17:0 cyc cis 9	1.1	-	-
17:0 cyc DMA	10.3	16.91	-
18:0 FAME	2.7	3.56	2.16
Unsaturated
16:1 cis 9 FAME	7.4	3.84	9.02
16:1 cis 9 DMA	9.1	1.92	19.53
16:1 cis 11 FAME	3.5	-	2.16
18:1 cis 11 FAME	0.7	-	-
