# Supplementary material for: Clostridium strain FAM25158, a unique endospore-forming bacterium related to Clostridium tyrobutyricum and isolated from Emmental cheese shows low tolerance to salt
Source: Front Microbiol. 2024 Feb 13;15:1353321. doi: 10.3389/fmicb.2024.1353321 (PMC10897056; doi:10.3389/fmicb.2024.1353321)
Supplement: Supplementary file 3 [file Table_3.XLSX]

## Sheet: Sheet1
Supplementary Table 3. 16S rRNA gene sequence pairwise identity in percentage between strain FAM25158 and the selected members of the genus Clostridium.
Query	Reference strain	Pairwise Similarity (%)
Strain FAM25158	Clostridium tyrobutyricum DSM 2637T (NR_044718.2)	98.55
Strain FAM25158	Clostridium algifaecis MB9-7T (NR_134004.1)	96.14
Strain FAM25158	Clostridium autoethanogenum DSM 10061T (NR_121758.1)	95.79
Strain FAM25158	Clostridium ljungdahlii DSM 13528T (NR_074161.1)	95.6674
Strain FAM25158	Clostridium pabulibutyricum MJC39T (NR_159224.1)	95.61
Strain FAM25158	Clostridium luticellarii FW431T (NR_145907.1)	94.7
Strain FAM25158	Clostridium aromativorans WLY-B-L2T (LC631612.1)	94.57
Strain FAM25158	Clostridium kogasense YHK0403T (NR_136452.1)	93.61
Strain FAM25158	Clostridium aciditolerans JW/YJL-B3T (NR_043557.1)	93.5833
Strain FAM25158	Clostridium kluyveri DSM 555T (NR_074165.1)	93.5664
Strain FAM25158	Clostridium carboxidivorans P7T (NR_104768.1)	93.54
Strain FAM25158	Clostridium thaliandense PL3T (NR_181553.1)	93.5
Strain FAM25158	Clostridium muellerianum P21T (NR_181122.1.1)	93.46
Strain FAM25158	Clostridium scatologenes ATCC 25775T (NR_118727.1)	93.4266
Strain FAM25158	Clostridium drakei SL1T (NR_044942.1)	93.2867
Strain FAM25158	Clostridium carboxidivorans P7T (NR_104768.1)	93.2168
Strain FAM25158	Clostridium rectalis Marseille-P4200T (NR_179639.1	93.15
Strain FAM25158	Clostridium butyricum ATCC 19398T (NR_112170.1)	92.37
